# Supplementary material for: An Immunochromatographic Test Strip and Its Application in Rapid Screening of Pepper Mild Mottle Virus
Source: Biosensors (Basel). 2026 Feb 25;16(3):135. doi: 10.3390/bios16030135 (PMC13024521; doi:10.3390/bios16030135)
Supplement: Supplementary file 1 [file biosensors-16-00135-s001.zip]

Archive with 1 entries (1 files):
- biosensors-4119868-supplementary.pdf
